# Supplementary material for: Physical activity specifically evokes release of cell-free DNA from granulocytes thereby affecting liquid biopsy
Source: Clin Epigenetics. 2022 Feb 22;14:29. doi: 10.1186/s13148-022-01245-3 (PMC8864902; doi:10.1186/s13148-022-01245-3)
Supplement: Supplementary file 1 — Additional file 1. NNLS deconvolution table. [file 13148_2022_1245_MOESM1_ESM.xlsm]

## Sheet: Deconvolution table
Nr. of new samples:	36
Data:
Samples
WDR20 (cg05398700)	46.13	14.03	41.24	40.73	14.12	25.82	45.14	18.66	38.58	56.78	16.28	41.78	57.34	23.03	42.59	57.32	11.41	31.89	51.45	30.82	35.22	55.54	36.59	40.02	63.72	28.48	51.46	39.21	8.77	31.49	79.57	88.93	72.77	72.15	69.52	81.34
FYN (cg17587997)	77.31	86.23	84.82	81.94	88.35	83.76	79.11	84.97	85.65	73.62	85.17	77.76	81.82	83.3	84.31	77.15	88.49	89.17	81.55	86.55	79.04	78.92	63.5	77.48	76.53	80.81	24.9	82.24	89.35	88	82.49	75.38	67.19	67.83	62.26	68.1
CENPA (cg10480329)	86.28	87.72	92.24	86.71	86.46	83.67	83.45	83	84.55	87.2	86.43	85.31	78.02	79.68	79.67	87.18	83.72	82.1	83.41	87.02	75.08	74.03	78.48	81.84	76.98	87.67	49.28	88.68	80.13	85.41	87.33	86.44	94.79	93.4	93.44	89.91
MYO1G (cg10673833)	3.35	3.66	18.59	8.21	5.47	3.27	4.49	2.68	3.59	6.92	3.78	11.21	13.31	11.57	7.33	0	4.55	3.17	10.23	0	12.45	4.98	2.21	10.25	11.18	5.37	12.55	28.29	2.81	10.3	20.26	17.88	9.88	12.25	17	5.43
Results:
Granulocytes	61.5241	94.4812	66.5321	66.6595	94.1531	81.0756	61.8663	88.5938	69.2219	51.4859	91.7731	64.0057	48.3939	82.245	63.5198	52.3901	95.8438	75.3236	55.8083	77.2395	67.2819	49.6429	65.5503	64.7264	41.8533	78.8201	9.66152	65.2272	96.3744	75.5712	33.634	25.3445	39.4536	38.9501	37.9435	32.9658
Lymphocytes	23.5174	3.27063	13.1592	16.6286	0.362846	8.61002	20.4644	3.7609	13.6375	29.8882	4.39835	18.0984	17.5874	1.19629	12.6638	28.2679	5.48578e-18	6.97424	19.0997	10.8198	7.6793	20.3992	26.9182	16.133	24.4269	13.5679	61.6415	7.4558	3.63188e-53	6.58019	27.2871	35.7963	42.0568	40.1874	42.3176	43.5724
Monocytes	14.9585	2.2335	6.07907	12.9319	3.85479	10.3143	17.5774	7.64533	17.1405	16.4446	3.79515	10.6626	25.3891	7.77585	20.9283	19.342	4.14877	17.7021	19.5795	11.9408	15.4298	29.613	7.53155	12.674	27.2864	6.33736	10.0102	0.850396	3.6256	11.6949	25.6378	27.705	13.9689	13.994	7.4244	23.2598
Other cell types	1.20615e-05	0.0146981	14.2297	3.77993	1.62931	9.63936e-05	0.0919582	9.03908e-07	8.9104e-05	2.18131	0.0334454	7.23339	8.62967	8.78291	2.88806	1.4108e-19	0.00744747	4.04582e-06	5.51243	1.90561e-19	9.60893	0.344896	2.43536e-08	6.46662	6.43341	1.27466	18.6867	26.4666	2.46971e-20	6.15378	13.4411	11.1542	4.5208	6.86846	12.3145	0.202008
